# Supplementary material for: Deubiquitylase OTUD3 prevents Parkinson’s disease through stabilizing iron regulatory protein 2
Source: Cell Death Dis. 2022 Apr 30;13(4):418. doi: 10.1038/s41419-022-04704-0 (PMC9056525; doi:10.1038/s41419-022-04704-0)
Supplement: Supplementary file 7 — Source Statistics Data [file 41419_2022_4704_MOESM7_ESM.xlsx]

## Sheet: figure 1
figure 1a		figure 1b								figure 1c			figure 1d
OTUD3+/+	OTUD3-/-	Left-time to turn	OTUD3+/+	OTUD3-/-		Right-total time	OTUD3+/+	OTUD3-/-		OTUD3+/+	OTUD3-/-		Left	Body speed (cm/sec)		Right	Body speed variation (%)
60	9.5		4	7			8	7		100	80			OTUD3+/+	OTUD3-/-		OTUD3+/+	OTUD3-/-
67	23.5		2	1			7	6		100	58.1818			8.13939	3.20065		7.05309	43.569
66.5	26		2	6			6	6		94.1176	48.2759			7.78492	3.41151		9.98123	56.929
28.5	28.5		5	3			9	9		96	71.7949			8.04508	2.79947		8.3228	52.1262
54.5	22		2	6			6	8		76.9231	53.8462			8.00983	2.77208		9.51187	46.993
52	47.5		22	2			25	6		85.7143				5.96837	2.19443		13.3511	50.1717
100	98		20	8			24	10						5.87527	3.36934		14.0624	61.807
100.5	21.5		14	2			20	6						5.54369	2.54856		16.3721	56.4923
79	65.5		10	8			16	8						5.54272	3.02969		25.2682	68.9072
	41.5		6	3			11	18						3.48376	2.5102		24.5431	72.9127
	81.5		2	39			7	44						3.73993	1.94508		17.7721	72.2838
	57		5	20			8	25						3.6107	1.97967		22.1234	57.9172
	39		2	12			6	16						3.65724	3.05511		16.7943	104.986
			3	13			6	18						7.31081	3.53631		4.10595	44.9462
			2	37			6	40						7.42134	3.95939		4.50143	41.948
			4	8			8	14						7.32941	4.19326		3.53598	48.3301
			3	1			8	7						7.30847	3.64044		5.50105	43.8867
			5	7			10	13						7.05708	2.71504		4.73595	55.3572
			5	7			12	17						7.03023	3.59757		10.7815	61.3052
			3	11			9	13						6.96182	3.13468		7.94465	55.8258
			2	5			8	10						6.89891	3.42443		7.43071	56.6913
			2	6			6	10						7.28848	2.83675		8.24385	36.2096
			1	2			5	6						6.59253	2.74684		18.663	43.4575
			1	4			5	8						7.33683	2.76811		7.87224	37.6753
			2	8			6	9						7.26047	2.51013		10.6856	42.6846
			1	3			5	10
			3	3			8	15
			6	24			11	7
			4	15			9	10
			7	5			12	28
			3	4			7	17
			2	2			7	11
				18				10
				18				7
				4				25
				5				26
				1				9
								9
								3
figure 1f									figure 1h			figure 1i
Cross			Alternation			Rotation			OTUD3+/+	OTUD3-/-		DA	OTUD3+/+	OTUD3-/-		DOPAC	OTUD3+/+	OTUD3-/-
OTUD3+/+	OTUD3-/-		OTUD3+/+	OTUD3-/-		OTUD3+/+	OTUD3-/-		5688	5280			4.71233	3.16145			16.7036	0.847573
60	25		40	75		0	0		6560	5532			2.78467	1.74162			0.882939	24.1642
100	0		0	100		0	0		5992	4992			3.2	2.1			4.20234	28.5235
25	28.5714		75	57.1429		0	14.2857		7952	4344
33.3333	50		66.6667	50		0	0		7516	5584		HVA	OTUD3+/+	OTUD3-/-		DA turnover	OTUD3+/+	OTUD3-/-
60	71.4286		40	28.5714		0	0			5312			12.7051	2.50988			6.2408	1.062
50	28.5714		33.3333	71.4286		16.6667	0						10.8171	5.55207			4.2016	20.5075
													11.6548	7.022			4.95535	5.88565
figure 1k			figure 1m			figure 1n
OTUD3+/+	OTUD3-/-		OTUD3+/+	OTUD3-/-		WT	A53T
94.9996	87.9952		0.586911	0.519329		1.08918	0.715659
96.1409	96.145		0.73407	0.432058		0.881793	0.823422
108.859	88.5669		0.629796	0.329712		1.02903	0.761802

## Sheet: figure 2
figure 2a				figure 2i								figure 2j
OTUD3+/+	OTUD3-/-			Relative ratio of IRP2								Relative ratio of Ferritin
117.735	251.837			OTUD3+/+			OTUD3-/-					OTUD3+/+			OTUD3-/-
121.101	249.717		Brain	1	0.85	1.15	0.41	0.39	0.64		Brain	1	0.92	1.08	2	1.55	1.49
110	236		Cerebellum	1	0.88	1.12	0.62	0.27	0.59		Cerebellum	1	0.88	1.12	1.4	1.24	1.51
			Heart	1	0.83	1.17	0.99	0.4	1.23		Heart	1	0.86	1.14	1.07	0.78	0.93
figure 2b			Lung	1	0.8	1.2	0.27	0.21	0.68		Lung	1	0.95	1.05	1.66	1.71	1.15
OTUD3+/+	OTUD3-/-		Liver	1	0.9	1.1	0.57	0.71	0.84		Liver	1	0.81	1.19	2.45	1.96	2.82
105.007	141.33		Kidney	1	0.95	1.05	0.69	0.82	0.96		Kidney	1	0.91	1.09	1.68	1.22	1.25
100.523	140.06		Spleen	1	0.92	1.08	0.46	0.63	0.39		Spleen	1	0.89	1.11	1.21	1.91	1.77
94.4694	136.248		Pancreas	1	0.88	1.12	0.71	0.84	1.15		Pancreas	1	0.85	1.15	2.1	1.82	1.23
			Colorectum	1	0.74	1.26	0.98	0.62	0.86		Colorectum	1	0.94	1.06	1.38	1.05	0.94
figure 2c			WAT	1	0.86	1.14	0.39	0.65	0.43		WAT	1	0.98	1.02	1.59	1.13	1.54
OTUD3+/+	OTUD3-/-		Muscle	1	0.94	1.06	0.52	0.21	0.72		Muscle	1	0.88	1.12	2.29	1.92	1.52
10.9	20.8
13.2	26.1		figure 2k
13	23.7		IRP2	Brain			TfR1	Brain			Ferritin	Brain
				OTUD3+/+	OTUD3-/-			OTUD3+/+	OTUD3-/-			OTUD3+/+	OTUD3-/-
figure 2d				50.008	30.205			52.271	25.051			13.649	35.861
OTUD3+/+	OTUD3-/-			55.919	20.228			53.39	28.447			15.779	35.824
1.00001	0.666671			57.701	20.089			43.307	28.192			17.875	33.031
0.833339	0.666671			50.318	21.607			41.552	20.695			19.73	30.067
1.00001	0.833339			50.509	15.314			40.032	15.185			21.186	29.405
figure 2e				Lung				Lung				Lung
OTUD3+/+	OTUD3-/-			OTUD3+/+	OTUD3-/-			OTUD3+/+	OTUD3-/-			OTUD3+/+	OTUD3-/-
1	1.38044			59.617	47.483			47.081	25.985			24.891	41.229
0.945652	1.12681			59.042	54.365			55.56	33.744			18.138	49.045
1.01812	1.32609			54.704	52.399			53.481	23.718			32.34	34.39
				70.214	36.531			56.828	29.953			30.175	29.34
				75.825	40.336			67.861	27.72			18.16	36.201
				Liver				Liver				Liver
				OTUD3+/+	OTUD3-/-			OTUD3+/+	OTUD3-/-			OTUD3+/+	OTUD3-/-
				51.821	25.724			38.799	24.792			35.663	75.192
				48.448	29.204			40.68	22.2			27.345	79.299
				72.529	17.111			35.155	21.514			26.753	75.389
				50.11	18.697			35.524	26.339			25.467	70.568
				42.866	28.127			41.312	32.616			30.111	74.051
				Muscle				Muscle				Muscle
				OTUD3+/+	OTUD3-/-			OTUD3+/+	OTUD3-/-			OTUD3+/+	OTUD3-/-
				34.416	20.09			58.394	13.068			11.274	36.231
				25.152	8.588			49.755	20.517			11.718	63.324
				29.943	19.804			51.423	24.947			11.417	51.183
				33.534	23.67			51.339	17.288			8.479	45.156
				43.045	19.872			52.28	9.916			9.98	42.641

## Sheet: figure 3
figure 3e
time (h)	Myc-vector				Myc-OTUD3
0	1	1	1		1	1	1
8	0.722887	0.862307	0.852059		0.938524	0.961131	1.03392
12	0.572214	0.511687	0.646373		0.811315	0.903945	0.857128
16	0.189955	0.373539	0.286543		0.548288	0.819141	0.548288
20	0.114745	0.275488	0.377305		0.234553	0.480694	0.321794
figure 3f
	si-NC				si-OTUD3
0	1	1	1		1	1	1
8	0.699387	0.641927	0.583978		0.514251	0.498379	0.251095
12	0.46834	0.47651	0.321327		0.248717	0.339715	0.0577805
16	0.342796	0.26608	0.163478		0.162159	0.181276	0.0245593
20	0.151873	0.155641	0.0216389		0.104246	0.0336308	0.017324

## Sheet: supplementary figure 1
supplementary figure 1a
stand	OTUD3+/+						OTUD3-/-
RF	0.200975	0.28038	0.23425	0.225123	0.19435		0.550982	0.473422	0.556322	0.452921	0.463263		8.18047e-06
RH	0.227174	0.351719	0.269138	0.246851	0.220374		0.530969	0.480502	0.363522	0.464004	0.45458		0.000631371
LF	0.222863	0.246013	0.398556	0.237572	0.231059		0.345954	0.43199	0.39057	0.487122	0.375201		0.00971257
LH	0.250389	0.246867	0.223035	0.221917	0.233505		0.512878	0.410979	0.353817	0.487761	0.371385		0.000320167
swing	OTUD3+/+						OTUD3-/-
RF	0.156701	0.232931	0.156575	0.163476	0.137971		0.156357	0.148894	0.264117	0.138426	0.283145		0.438415
RH	0.123371	0.167232	0.109603	0.126262	0.115411		0.1194	0.145771	0.104096	0.153238	0.162889		0.576214
LF	0.146751	0.134383	0.16565	0.23724	0.189502		0.182417	0.176204	0.152158	0.163738	0.202404		0.97387
LH	0.109442	0.0962249	0.0941034	0.115345	0.0897641		0.112435	0.094751	0.0735043	0.105103	0.120558		0.975986
cycle time	OTUD3+/+						OTUD3-/-
RF	0.350711	0.517624	0.400716	0.360719	0.33602		0.733459	0.609826	0.815275	0.758739	0.791476		9.54309e-05
RH	0.366132	0.535542	0.397061	0.359056	0.300424		0.691526	0.587686	0.467327	0.642851	0.64703		0.00445075
LF	0.365635	0.364991	0.476474	0.428873	0.400661		0.611061	0.526905	0.652106	0.587304	0.661157		0.000247624
LH	0.362152	0.335128	0.336066	0.309187	0.388701		0.675606	0.501449	0.465716	0.628227	0.472932		0.00206586
swing speed	OTUD3+/+						OTUD3-/-
RF	20.6959	16.3453	19.1464	19.005	19.8325		11.9007	12.58	15.685	8.85992	9.50416		0.000877403
RH	24.5421	19.0839	23.6362	23.7699	26.3187		17.5425	15.6508	10.5323	19.4036	13.1886		0.00316053
LF	21.8227	16.5426	16.4242	16.8949	19.1815		11.6837	13.1629	18.6335	16.2876	13.3058		0.0603933
LH	28.2558	24.3003	23.7859	22.5215	24.232		17.8423	17.6472	17.4282	19.346	17.7936		0.000195472
supplementary figure 1b
Max contact area	OTUD3+/+						OTUD3-/-
RF	0.150119	0.148984	0.160941	0.152014	0.140605		0.099986	0.141677	0.11039	0.100545	0.0976121		0.00178525
RH	0.24403	0.212028	0.243282	0.163123	0.176186		0.197471	0.0866212	0.0803695	0.195503	0.0833217		0.0403397
LF	0.129451	0.131732	0.155355	0.160941	0.167225		0.11134	0.113898	0.10984	0.103284	0.0837872		0.00153045
LH	0.223782	0.20486	0.171345	0.170455	0.176477		0.148722	0.154201	0.0696173	0.148548	0.160662		0.0287146
Stride length	OTUD3+/+						OTUD3-/-
RF	3.19338	3.20829	3.031	2.60575	2.61948		2.45731	1.82883	2.08768	2.35451	2.47245		0.00530218
RH	2.99576	3.15629	2.50954	2.97598	2.7439		1.88535	1.5115	1.22356	1.83677	1.1891		8.58529e-05
LF	3.12428	2.46735	3.13698	3.04815			1.83382	1.82105	1.58479	1.95564	2.05023		0.000309171
LH	2.20221	2.12365	2.52381	2.28631	2.95133		1.95051	1.79002	1.78867	1.35703			0.0109999
Print area	OTUD3+/+						OTUD3-/-
RF	0.16925	0.1969	0.18119	0.193409	0.195703		0.124982	0.169669	0.133641	0.118978	0.115836		0.00115479
RH	0.298143	0.239143	0.255551	0.288168	0.216916		0.249457	0.11644	0.110577	0.257878	0.234953		0.107872
LF	0.16925	0.152213	0.181888	0.198645	0.202835		0.128903	0.13563	0.126859	0.12	0.128259		0.000594291
LH	0.273007	0.249686	0.213657	0.23539	0.200042		0.188902	0.2454	0.117302	0.184332	0.227273		0.141469
Print position	OTUD3+/+						OTUD3-/-
Right Paws	0.730519	0.603896	0.871985	0.589827	0.799513		0.905483	1.77557	1.98268	1.08225	1.57754		0.00783213
Left Paws	0.454545	1.1323	1.39204	0.840097	1.65584		1.12987	1.17383	2.10836	1.21015	1.1461		0.386417
Print position	OTUD3+/+						OTUD3-/-
Front Paws	1.27742	1.14286	1.29211	1.34409	1.52688		1.73945	1.78656	1.74032	1.89032	1.80215		0.000114355
Hind Paws	2.46237	3.04659	2.79378	3.25	2.45776		3.29032	4.30536	3.4629	3.36918	3.1828		0.0224896
supplementary figure 1d			supplementary figure 1e								supplementary figure 1f
WT	A53T		time to turn	WT	A53T		total time	WT	A53T		WT	A53T
161	242			3	3.4			8	7.4		0.696613	0.44741
209	213			8.6	11.6			16.2	23.2		1.01095	0.662858
212	272			13.8	11.4			18.2	20.6		1.0004	0.262302
217	171			3.6	23			9.4	33
158	84			9	13.4			17.4	19.6
178	292			8.6	11			19.4	19
244	296			10.6	7.6			18.4	18.4
136	191			3.25	4			8.5	16.8
111	158			3.6	12			12.4	23.4
175	237			11.4	21.8			16.8	32.4
75	245			6.8	24.2			16.8	30.4
75	233			4.4	30			9	46.2
104	141			10.2	2.8			16.4	7.8
165	313			20.2	10.6			29.2	17
	91			10	15.6			14.4	24.8
	235			6.4	24			11.2	29.2
					5				10.6
					9				14.2
					5.8				19
					17.6				26.2
					11.6				14.8
	supplementary figure 1g
DA	WT	A53T		DOPAC	WT	A53T		HVA	WT	A53T		DA turnover	WT	A53T
	2.8756	0.0895085			3.57651	2.05446			23.9955	13.5973			16.8179	3.33012
	3.56502	0.133396			1.1025	2.22813			8.0145	45.1841			0.554247	6.82049
	11.0901	0.998175			6.09468	4.82239			44.2291	31.6648			2.4096	4.40003
	8.33436	0.460011			5.88501	2.49211			52.1689	14.804			1.93001
	8.99027	0.715395			1.11138	1.91394			16.2504	31.8231			1.72136
		7.4069			1.9759	2.64046			47.2502	21.1684			2.78049
		2.36758			2.45349	0.538264			24.2694	21.8162			1.68042
					2.76875	2.46114			13.3167	22.8525
					0.512291	2.84961			19.2391	16.148
					1.94925	2.97242			37.0236
						2.11063			15.1075

## Sheet: supplementary figure 2
	supplementary figure 2b
	OTUD3+/+	OTUD3-/-
	12094	11854
	11488	13089
	12738	11772
	supplementary figure 2d
	OTUD3+/+	OTUD3-/-
	6	5
	5	5
	5	6
	6	6
	6	4
	4	4
	supplementary figure 2f
	OTUD3+/+	OTUD3-/-
	5	5
	5	4
	4	4
	5	2
	3	3
	3	3

## Sheet: supplementary figure 3
	supplementary figure 3b
	OTUD3+/+	OTUD3-/-
	8302	7402
	7839	8208
	6920	6948
	supplementary figure 3d
	OTUD3+/+	OTUD3-/-
	7382	5748
	8309	6748
	7362	8103
	supplementary figure 3f
	OTUD3+/+	OTUD3-/-
	108.434	105.424
	91.1654	93.2176
	100.401	105.536
	supplementary figure 3h
	OTUD3+/+	OTUD3-/-
	99.5304	99.4217
	90.5029	100.178
	113.591	91.6489

## Sheet: supplementary figure 4
	supplementary figure 4d
	OTUD3+/+	OTUD3-/-
	0.918402	0.547665
	0.827194	0.709334
	0.589639	0.652545
	supplementary figure 4e
	OTUD3+/+	OTUD3-/-
	0.588593	0.616921
	0.505687	0.665754
	0.605083	0.799213

## Sheet: supplementary figure 5
supplementary figure 5a														supplementary figure 5m
	OTUD3+/+				OTUD3-/-									IRP2	Heart			TfR1	Heart			Ferritin	Heart
Corti	132.418	132.714	108.953		128.184	107.072	115.628								OTUD3+/+	OTUD3-/-			OTUD3+/+	OTUD3-/-			OTUD3+/+	OTUD3-/-
Hippo	109.754	115.384	152.411		213.495	134.494	171.995								18.349	21.312			13.863	23.305			32.995	31.333
															19.974	14.085			16.609	17.947			31.863	31.776
supplementary figure 5b															14.987	21.535			20.173	13.033			23.679	34.272
	OTUD3+/+				OTUD3-/-										16.933	14.06			21.136	14.233			23.943	30.484
Corti	14.6083	11.6677	12.651		13.4118	12.4885									11.803	15.215			19.38	12.101			23.801	25.52
Hippo	13.2752	13.6154	14.5796		19.5795	14.1564
SN	22.7169	14.19	18.5468		20.4895	29.9283									Kidney				Kidney				Kidney
															OTUD3+/+	OTUD3-/-			OTUD3+/+	OTUD3-/-			OTUD3+/+	OTUD3-/-
supplementary figure 5c															32.611	26.392			64.968	47.45			53.785	47.13
		OTUD3+/+	OTUD3-/-												32.312	36.546			52.842	60.822			51.187	48.444
		3.16032	4.36656												37.433	28.875			49.569	51.568			48.209	49.533
		2.85099	4.031												35.014	37.761			46.886	50.073			49.483	50.667
		3.34298	4.16596												42.775	33.326			44.025	53.678			45.789	50.233
		3.15979
															Colorectum				Colorectum				Colorectum
supplementary figure 5d															OTUD3+/+	OTUD3-/-			OTUD3+/+	OTUD3-/-			OTUD3+/+	OTUD3-/-
	OTUD3+/+						OTUD3-/-								46.869	38.554			49.698	53.662			56.802	58.621
Heart	283.898	161.255	139.895	149.341	140.04		195.155	200.812	147.393	153.512	153.054				37.226	41.736			51.758	60.267			60.131	64.328
Liver	133.914	171.873	120.775	110.834	80.9815		151.277	85.0136	90.5433	88.8944	101.07				37.179	51.087			53.801	56.912			55.722	62.981
Spleen	206.385	485.98	225.507	370.454	215.296		219.24	227.226	174.911	264.205	232.4				42.46	43.699			57.661	57.951			53.113	50.633
Lung	166.765	110.662	141.4	176.538	141.63		233.582	226.721	161.276	218.396	186.528				33.632	53.951			46.439	50.228			59.392	55.963
Kidney	78.9257	77.7311	64.9795	67.3629	64.9646		127.639	71.7527	92.1428	106.631	74.3729
Stomach	40.2895	45.4243	44.4043	34.889	36.9045		68.4886	71.3415	53.4301	40.0512	50.6925
Intestine	53.0783	47.7482	118.977	43.9859	55.8492		113.912	48.5688	40.9912	63.8077	61.6709
	supplementary figure 5e				supplementary figure 5g				supplementary figure 5j
	OTUD3+/+	OTUD3-/-			OTUD3+/+	OTUD3-/-			OTUD3+/+	OTUD3-/-
	83.0374	85.9631			0.531247	0.510955			1.59098	1.3429
	116.963	82.874			0.428745	0.35622			1.522	1.50715
	100	74.0695			0.408165	0.64867			1.45994	1.41824
	100	74.505
	100	74.2464
		71.1574
		67.7961

## Sheet: supplementary figure 6
supplementary figure 6c
Myc-Vector	Myc-OTUD3
0.752443	1.28753
0.956239	1.05555
1.63149	0.906211
supplementary figure 6d
siRNA-NC	siRNA-OTUD3
0.727601	1.24305
1.14101	1.1496
1.19625	1.3465
